# Supplementary material for: Climatic and Host-Related Drivers of Gastrointestinal Parasite Dynamics in Domestic Ruminants of North Bengal, India
Source: Animals (Basel). 2026 Jan 22;16(2):338. doi: 10.3390/ani16020338 (PMC12837427; doi:10.3390/ani16020338)
Supplement: Supplementary file 1 [file animals-16-00338-s001.zip]

Archive with 1 entries (1 files):
- animals-4005475-supplementary.pdf
